# Supplementary material for: Blood lead monitoring in a former mining area in Euskirchen, Germany: results of a representative random sample in 3- to 17-year-old children and minors
Source: Environ Sci Pollut Res Int. 2022 Oct 20;30(8):20995–1009. doi: 10.1007/s11356-022-23632-2 (PMC9584279; doi:10.1007/s11356-022-23632-2)
Supplement: Supplementary file 1 — Supplementary file1 (XLSX 29 KB) [file 11356_2022_23632_MOESM1_ESM.xlsx]

## Sheet: Tabelle1
Number	Denomination	BLL [µg/L]	Sex	Age [a]	Locality	District	Weight [kg]	Height [cm]	BMI [kg/m²]	Country of birth	Residency [a]	Construction Age house	Garden	Garden time [h/w]	Hand to mouth contact	Consumption frequency homegrown foods	Own fountain	Bowels	Parental smoking in front of kids	Frequency parental smoking	Type of tobaccos parents	Quantity of tobacco per day parents	Smoking children	Type of tobacco children	Quantity tobacco children	Lifestyle factors	Anemia	Pre-existing conditions	Drugs/medicaments
1	MechKall001	12.5	male	9	Mechernich	not shown	38	148	17	Germany	10	after 2000	yes	15	no	repeatedly	no	no	no				no			no	no	no	no
2	MechKall002	37.6	male	6	Mechernich	not shown	18	116	13	Germany	6	before 1973	yes	10	yes	seldomer	no	no	no				no				no	no	no
3	MechKall003	10.2	male	7	Mechernich	not shown	28	129	17	Germany	7	after 2000	yes	24	no	seldomer	no	no	no				no				no	no	no
4	MechKall004	10.2	male	12	Mechernich	not shown	50	167	18	Germany	12	after 2000	yes	14	no	seldomer	no	no	no				no			no	no	no	no
5	MechKall005	9.7	female	16	Kall	not shown	60	170	21	Germany	16	1973-2000	yes	6	no	never	no	no	no				no			yes	no	yes	yes
6	MechKall006	13.9	male	5	Mechernich	not shown				Germany	5	after 2000	yes	10	yes	repeatedly	no	no	no				no				no	yes	no
7	MechKall007	12.7	male	9	Mechernich	not shown	30	136	16	Germany	9	after 2000	yes	3	no	seldomer	no	no	no				no			yes	no	no	no
8	MechKall008	10.3	male	8	Mechernich	not shown	30	132	17	Germany	9	before 1973	yes	20	no	seldomer	no	no	no				no				no	no	no
9	MechKal009	7.5	female	14	Kall	not shown	48	168	17	Germany	11	after 2000	yes	4	no	repeatedly	no	no	no		cigarettes		no				no	yes	yes
10	MechKall010	6.1	female	16	Mechernich	not shown	58	165	21	Germany	16	before 1973	yes	7	no	never	no	no	no				no				no	no	no
11	MechKall012	23.9	female	7	Mechernich	not shown	28	127	17	Germany	7	before 1973	no			never	no	no	no		cigarettes, hand-made cigarettes		no				no	no	no
12	MechKall013	5.1	female	17	Mechernich	not shown	56	168	20	Germany	20	after 2000	yes	3	no	seldomer	no	no	no	daily	cigarettes		no				no	yes	yes
13	MechKall014	7.4	female	13	Mechernich	not shown	51	175	17	Germany	13	before 1973	yes	2	no	seldomer	no	no	no				no				no	yes	no
14	MechKall015	10.8	female	11	Mechernich	not shown	40	160	16	Germany	11	after 2000	yes	14	no	once per week	no	no	no				no				no	no	no
15	MechKall016	10.9	female	13	Mechernich	not shown	60	164	22	Germany	13	after 2000	yes	14	no	once per week	no	no	no				no				no	no	no
16	MechKall017	11.3	female	10	Mechernich	not shown		150		Germany	7	after 2000	yes	3	no	seldomer	no	no	no				no				no	no	no
17	MechKall018	18.8	female	5	Mechernich	not shown	19	114	15	Germany	5	1973-2000	yes	9	no	repeatedly	no	no	no				no				no	no	no
18	MechKall020	7.3	male	10	Mechernich	not shown	42	150	18	Germany	10	after 2000	yes	18	no	seldomer	no	no	no				no				no	no	no
19	MechKall021	9.6	female	5	Mechernich	not shown		108		Germany	5	after 2000	yes	20	no	never	no	no	no				no				no	yes	no
20	MechKall022	8.6	female	11	Mechernich	not shown				Germany	12	after 2000	yes	25	no	never	no	no	no				no				no	no	no
21	MechKall023	3.9	female	13	Kall	not shown	43	161	17	Germany	13	before 1973	yes	15	no	once per week	no	no	no		cigarettes		no			yes	no	no	no
22	MechKall025	44	male	5	Kall	not shown	19	109	16	Germany	2.5	before 1973	yes	34	no	seldomer	no	no	no				no				no	no	n
23	MechKall026	5.9	female	14	Kall	not shown		163	0	Germany	14.5	after 2000	yes		no	never	no	no	no				no				no	no	yes
24	MechKall027	17.2	female	17	Mechernich	not shown	80	178	25	Germany	10	after 2000	yes	13	no	never	no	no	no				no				no	yes	yes
25	MechKall028	7.5	female	15	Kall	not shown	86	170	30	Germany	1	1973-2000	no		no	never	no	no	yes	daily	cigarettes	20	no				no	yes	yes
26	MechKall029	14.7	male	17	Mechernich	not shown	70	184	21	Poland	6	before 1973	yes	6	no	repeatedly	no	no	no				no			no	no	yes	yes
27	MechKall031	12.5	male	7	Kall	not shown	27	124	18	Germany	9	after 2000	yes	26	no	repeatedly	no	no	no				no				no	yes	yes
28	MechKall032	9.2	male	14	Mechernich	not shown	60	171	21	Germany	6	after 2000	yes	5	no	seldomer	no	no	no				no				no	no	no
29	MechKall033	6.1	male	16	Kall	not shown	61	180	19	Germany	16	after 2000	yes	3	no	seldomer	no	no	no				no			no	no	no	no
30	MechKall035	33.3	male	15	Mechernich	not shown				Germany	14	after 2000	yes	5	no	seldomer	no	no	no				no				no	yes	no
31	MechKall036	9.6	male	16	Mechernich	not shown	80	177	26	Germany	16	after 2000	yes	7	no	never	no	no	no				no				no	no	no
32	MechKall037	6.6	male	13	Mechernich	not shown	34	163	13	Germany	13	after 2000	yes	6	no	never	no	no	no				no				no	yes	yes
33	MechKall038	5.8	male	17	Mechernich	not shown	70	196	18	Germany	17	1973-2000	yes	1	no	never	no	no	no				no			no	no	yes	yes
34	MechKall039	7.4	male	8	Mechernich	not shown	37	133	21	Germany	8		yes	12.5	no	never	no	no	no				no				no	no	no
35	MechKall040	9.9	female	17	Mechernich	not shown	50	164	19	Germany	8		yes	5	no	never	no	no	yes	daily	cigarettes	10	yes	Shisha	2/m		no	no	no
36	MechKall041	15.8	female	6	Mechernich	not shown		130	0	Germany	6	1973-2000	yes	5	yes	repeatedly	no	no	no				no				no	yes	yes
37	MechKall042	16.3	female	6	Mechernich	not shown	33	130	20	Germany	6	before 1973	yes	4	no	repeatedly	no	no	no				no				no	no	no
38	MechKall043	11	male	11	Kall	not shown	41			Germany	11	after 2000	yes	1	no	never	no	no	no				no				no	no	no
39	MechKall044	40.9	male	16	Mechernich	not shown	93	158	37	Germany	3	before 1973	yes	3	no	daily	no	no	yes	seldom	cigarettes, hand-made cigarettes	20	no				no	no	yes
40	MechKall045	14.3	female	10	Mechernich	not shown	37	136	20	Germany	10		yes	26	no	daily	no	yes	no				no				no	no	no
41	MechKall046	6.3	male	13	Kall	not shown		177		Germany	8	before 1973	yes	3.5	no	never	no	no	no				no				no	no	no
42	MechKall047	10.8	male	11	Mechernich	not shown	68	162	26	Germany	5	before 1973	yes	18	no	seldomer	no	no	no		cigarettes	10	no				no	no	no
43	MechKall048	15.2	female	13	Kall	not shown	57	165	21	Germany	13.6	before 1973	yes	21	no	seldomer	no	no	no				no				no	no	no
44	MechKall049	9.1	male	17	Mechernich	not shown	100	183	30	Germany	17	1973-2000	yes	1.5	yes	never	no	no	no				yes	E-Shisha	frequently		no	no	no
45	MechKall050	9.1	female	4	Kall	not shown	20	110	16	Germany	4		yes	14	no	repeatedly	no	no	no				no				no	no	no
46	MechKall051	6.7	female	12	Kall	not shown	35	150	16	Germany	12	after 2000	yes	7	no	never	no	no	no		cigarettes	10	no				no	yes	yes
47	Mech Kall05	17	male	13	Mechernich	not shown	43	163	16	Romania	7	before 1973	yes	3	no	repeatedly	no	yes	no				no				no	no	no
48	MechKall053	7.1	female	14	Mechernich	not shown	44	164	16	Germany	22	1973-2000	yes		no	repeatedly	no	no	no				no				yes	yes	yes
49	MechKall054	7.1	female	9	Mechernich	not shown	28	134	16	Germany	20	before 1973	yes	21		never	no	no	no				no				no	no
50	MechKall055	7.9	male	17	Mechernich	not shown	55	177	18	Germany	4	after 2000	yes	4	no	never	no	no	no				no				no	no	no
51	MechKall056	15.2	male	15	Mechernich	not shown	47	166	17	Germany	10	after 2000	yes	3	no	seldomer	no	no	no				no				no	no	yes
52	MechKall057	7.4	male	13	Mechernich	not shown	55			Germany	13	1973-2000	yes	3	no	never	no	no	no				no				no	no	no
53	MechKall058	8.6	female	9	Mechernich	not shown	28	142	14	Italy	3	after 2000	yes	7	no	never	no	no	no				no			no	no	no	no
54	MechKall060	17.4	female	3	Mechernich	not shown	16	104	15	Germany	3.5		yes	10	no	seldomer	no	no	no				no			no	no	no	no
55	MechKall061	16.6	male	4	Mechernich	not shown	18	105	16	Germany	4.5	after 2000	yes	10	no	never	no	no	no				no				no	no	no
56	MechKall062	16.7	male	4	Mechernich	not shown	18	112	14	Germany	1	after 2000	no		no	never	no	no	no				no			yes	no	no	no
57	MechKall063	13.4	female	7	Mechernich	not shown	24	130	14	Germany	7	after 2000	yes	12.5	no		no	no	no				no				no		yes
58	MechKall064	31.4	male	11	Kall	not shown	40	149	18	Germany	10	1973-2000	yes	45	no	repeatedly	no	no	no				no				no	yes	yes
59	MechKall065	4.9	female	9	Mechernich	not shown	31	144	15	Germany	9	after 2000	yes	3	no	never	no	no	no				no				no	yes	no
60	MechKall066	5.8	male	7	Mechernich	not shown	29	143	14	Germany	7.5	before 1973	yes	10	no	never	no	no	no				no				no	no	no
61	MechKall067	6.3	male	15	Mechernich	not shown	72	175	24	Germany	15	after 2000	yes	4	no	never	no	no	no				no				no	yes	yes
62	MechKall068	23.7	female	8	Mechernich	not shown	23	123	15	Germany	3	after 2000	yes	7	no	repeatedly	no	no	no				no				no	no	no
63	MechKall069	10.5	female	9	Mechernich	not shown	44	158	18	Germany	9	before 1973	yes	20	no	never	no	no	no		Iqos	5	no				no	no	no
64	MechKall070	6.8	female	15	Mechernich	not shown	59	170	20	Germany	12	after 2000	yes	2.5	no	never	no	no	no				no				no	yes	yes
65	MechKall071	6.4	female	17	Kall	not shown	66	165	24	Germany	17	1973-2000	no		no	never	no	no	no				yes	Shisha-W	1/w		no	no	yes
66	MechKall072	12.5	male	11	Mechernich	not shown				Germany	8	after 2000	yes	14	no	seldomer	no	no	no				no				no	yes	yes
67	MechKall073	12.4	female	6	Kall	not shown				Germany	7	after 2000	yes	6	no	repeatedly	no	no	no				no				no	no	no
68	MechKall074	29.1	male	6	Kall	not shown	25	127	16	Germany	4	1973-2000	yes	27.5	no	repeatedly	no	no	no				no				no	yes	yes
69	MechKall075	7.3	male	4	Kall	not shown	15	107	13	Germany	4	1973-2000	yes	27.5	no	repeatedly	no	no	no				no				no	no
70	MechKall077	25.1	male	14	Mechernich	not shown				Germany	15	after 2000	yes	10	no	never	no	no	no				no				no	no	no
71	MechKall078	10.3	female	10	Kall	not shown	29	143	14	Germany	3	before 1973	yes	5	no	seldomer	no	no	no				no			yes	no	no	no
72	MechKall080	9.3	male	11	Kall	not shown	48	145	23	Germany	11	before 1973	yes	5	no	seldomer	no	no	no				no				no	yes	no
73	MechKall081	8.5	male	4	Mechernich	not shown	19	105	17	Germany	2	after 2000	yes	2	no	never	no	no	no				no				no	no	no
74	MechKall082	11.8	female	8	Mechernich	not shown				Germany	3	before 1973	yes	35	no	repeatedly	no	no	no				no				no	no	no
75	MechKall083	9.7	female	13	Mechernich	not shown	52	169	18	Germany	13	1973-2000	yes	10	no	Sommer m	no	no	no				no				no	no	no
76	MechKAll084	12.6	male	3	Mechernich	not shown	15	100	15	Germany	3	before 1973	yes	15	no	never	no	no	no				no				no	no	no
77	MechKall085	6.2	female	8	Kall	not shown	36	140	18	Germany	8.5		yes	7	no	seldomer	no	no	no				no				no	no	no
78	MechKall086	7.2	male	16	Mechernich	not shown	59	170	20	Germany	16	1973-2000	yes	3.5	no	seldomer	no	no	no				no				no	no	no
79	MechKall087	6.6	male	11	Mechernich	not shown		158		Germany	11	before 1973	yes	10	no	seldomer	no	no	no				no				no	no	no
80	MechKall088	5.6	female	13	Mechernich	not shown	43	158	17	Germany	13	before 1973	yes	3	no	never	no	no	no				no				no	no	no
81	MechKall089	5.6	female	17	Mechernich	not shown	65	165	24	Germany	5.5	before 1973	yes	21	no	repeatedly	no	no	no				no				yes	yes
82	MechKall090	10	female	3	Mechernich	not shown	15	98	16	Germany	3.8	before 1973	yes	15	no	seldomer	no	no	no				no				no	no	no
83	MechKall091	21	male	4	Mechernich	not shown	18	108	15	Germany	4.3	before 1973	yes	15	no	seldomer	no	no	no				no				no	no	no
84	MechKall092	7.3	male	8	Mechernich	not shown	36	135	20	Germany	12	1973-2000	yes	6	no	never	no	no	no				no				no	no	no
85	MechKall094	24.5	male	7	Mechernich	not shown	32	133	18	Germany	11	after 2000	yes	15	yes	repeatedly	no	no	no				no				no		no
86	MechKall096	11.7	male	6	Mechernich	not shown	24	120	17	Germany	6	1973-2000	yes	9	no	never	no	no	no				no			no	no	no	no
87	MechKall097	8.2	female	6	Mechernich	not shown	22	116	16	Germany	6	after 2000	yes	10	no	seldomer	no	no	no				no				no	no	no
88	MechKall098	19.6	female	4	Mechernich	not shown	17	103	16	Germany	4	before 1973	yes	14	no	seldomer	no	no	no	daily	cigarettes, E-cigarettes, hand-made cigarettes	18	no				no	no	no
89	MechKall099	15.7	male	12	Mechernich	not shown	53	156	22	Germany	12	before 1973	yes	40	yes	never	no	no	no	daily	cigarettes	15	no				no	no	yes
90	MechKall101	24.8	male	7	Mechernich	not shown	19	112	15	Germany	7	before 1973	yes	25	no	repeatedly	no	no	no				no			yes	no	no	no
91	MechKall102	10.7	female	9	Mechernich	not shown	27	128	16	Germany	7	before 1973	yes	25	no	repeatedly	no	no	no				no			yes	no	no	no
92	MechKall103	15	male	7	Mechernich	not shown	24	121	16	Germany	7	1973-2000	yes		no	seldomer	no	no	no				no				no	no	no
93	MechKall104	7.6	male	17	Mechernich	not shown	54	180	17	Syria	6	1973-2000	yes	3	no	never	no	no	no				no				no	no	no
94	MechKall105	7.2	male	16	Mechernich	not shown	62	174	21	Germany	7	1973-2000	yes	0	no	never	no	no	no		cigarettes	10	k.A.				no	no	no
95	MechKall106	8	male	17	Kall	not shown	57	178	18	Germany	17	before 1973	yes		no	repeatedly	no	yes	no				yes	cigarettes	seldom	yes	no	yes	yes
96	MechKall107	13.4	female	9	Mechernich	not shown				Germany	10	before 1973	yes	15	no	repeatedly	no	no	no				no				no	no	no
97	MechKall108	10.4	male	17	Kall	not shown	91	187	26	Germany	15	after 2000	yes	1.5	no	repeatedly	no	yes	no				no				no	no	no
98	MechKall109	16.9	male	4	Kall	not shown	20	110	17	Germany	4	after 2000	yes	17.5	no	seldomer	no	no	no				no				no	yes	no
99	MechKall110	8.8	female	12	Kall	not shown	36	148	16	Germany	12	before 1973	yes	10	no	never	no	no	no				no				no	no	no
100	Mechkall111	37.4	female	8	Mechernich	not shown	31	127	19	Germany	5	before 1973	yes	4	no	once per week	no	no	no		cigarettes	10	no				no	no	no
101	MechKall112	8.2	female	17	Mechernich	not shown	58	168	21	Germany		1973-2000	yes	9	no	never	no	no	no				no			no	no	yes	yes
102	MechKall113	9.7	female	15	Kall	not shown	65	165	24	Germany	15.75		yes	14	no	never	no	no	no		hand-made cigarettes	15	no				no	no	yes
103	MechKall114	13.6	female	5	Kall	not shown	22	120	15	Germany	3	1973-2000	yes	7	no	repeatedly	no	yes	no				no				no	no	no
104	MechKall115	6	male	8	Mechernich	not shown				Germany	8	after 2000	no		no	never	no	yes	no				no				no	no	no
105	MechKall116	10.6	male	13	Mechernich	not shown	60	175	20	Germany	13	after 2000	yes		no	never	no	no	no				no				no	no	no
106	MechKall117	14.5	male	10	Mechernich	not shown		150		Germany	10	before 1973	yes	21	no	repeatedly	no	no	no				no				no	no	no
107	MechKall118	15.9	male	10	Mechernich	not shown	37	150	16	Germany	8	after 2000	yes	7	no	never	no	no	no				no				no	no	no
108	MechKall119	12.7	male	14	Mechernich	not shown	75	173	25	Germany	14	1973-2000	yes	8	no	never	no	no	no				no				no	no	no
109	MechKall120	14.5	male	4	Mechernich	not shown	15	105	13	Germany	4.5	after 2000	yes	6	no	seldomer	no	no	no				no				no	no	no
110	Mechkall121	6.9	male	10	Mechernich	not shown	33	152	14	Germany	1.5	after 2000	yes	15	no	seldomer	no	no	no				no				no	no	yes
111	MechKall122	11.5	male	17	Kall	not shown	85	183	25	Germany	17	before 1973	yes	6	no	repeatedly	no	yes	no				no				no	no	no
112	MechKall123	11.9	female	15	Kall	not shown	69	171	24	Germany	15	before 1973	yes	12	no	repeatedly	no	yes	no				no				no	no	no
113	MechKall124	14.6	female	5	Mechernich	not shown	23	126	15	Germany	6	1973-2000	yes	7	yes	seldomer	no	no	no				no				no	no	no
114	MechKall125	21.1	male	5	Mechernich	not shown	21			Germany	5.3	before 1973	yes	10	no	never	no	no	no				no				no	yes	yes
115	MechKall127	18.3	male	15	Mechernich	not shown		180	0	Germany	8	before 1973	yes	8	no	seldomer	no	no	yes				no				no	no	no
116	MechKall129	7.5	female	15	Mechernich	not shown		162	0	Germany	16	before 1973	yes	1	no	seldomer	no	no	yes	daily	cigarettes	14	no				yes	no	no
117	MechKall130	14.5	female	7	Kall	not shown	22	125	14	Germany	7.5	after 2000	yes	15	no	repeatedly	no	no	no				no				no	no	no
118	MechKall131	12.6	female	12	Mechernich	not shown				Germany	12	after 2000	yes	12	no	seldomer	no	no	no				no				no	yes	no
119	MechKall132	6.5	male	5	Mechernich	not shown	20	115	15	Germany	5	1973-2000	yes	12	no	never	no	no	no				no				no	no	no
120	MechKall133	17.2	male	12	Mechernich	not shown				Germany	15	before 1973	yes	22.5	no	seldomer	no	no	no				no				no	no	no
121	MechKall134	12	female	10	Kall	not shown	41	152	18	Germany	10.75	after 2000	yes	8	no	once per week	no	no	no		E-cigarettes		no				no	yes	yes
122	MechKall135	14.3	male	9	Kall	not shown				Syria	3	1973-2000	no	10	no	never			yes	frequently	Shisha-waterpipe		no				no	no	no
123	MechKall136	5.3	male	15	Kall	not shown	90	180	28	Germany	12.5	before 1973	yes	8.5	no	seldomer	no	no	no				no				no	yes	yes
124	MechKall137	6.6	female	16	Mechernich	not shown	63	165	23	Germany	16	before 1973	yes	1	no	seldomer	no	no	yes	seldom	cigarettes	2	no			yes	no	no	no
125	MechKall138	13.4	male	4	Mechernich	not shown	19	108	16	Germany	5	before 1973	yes	2.5	no	once per week	no	no	no				no				no	no	no
126	Mechkall139	8.9	female	8	Mechernich	not shown	29			Germany	9	after 2000	yes	10	no	seldomer	no	no	no				no				no	no	no
127	MechKall140	11.8	male	13	Mechernich	not shown	39	160	15	Germany	13	after 2000	yes	7	no		no	no	no				no				no	no	no
128	MechKall141	8.2	female	15	Mechernich	not shown	52	163	20	Germany	15	after 2000	yes	0	no	seldomer	no	no	no				no				no	yes	no
129	MechKall142	8.4	male	9	Mechernich	not shown				Germany	10	before 1973	yes	7	no	seldomer	no	no	no				no			no	no	no	no
130	Zusatz600=M	7.1	female	15	Mechernich	not shown		165		Germany	4	after 2000	yes	10	no	once per week	no	no	no				no				no	yes	no
131	MechKall144	14.7	female	17	Mechernich	not shown	72	170	25	Germany	17	1973-2000	yes	2	no	once per week	no	no	no				no				no	no	no
132	MechKall145	11.7	male	6	Mechernich	not shown	27	129	16	Germany	6	before 1973	yes	15	no	never	no	no	no				no				no	no	yes
133	MechKall146	4.6	female	11	Mechernich	not shown	43	156	18	Germany	12	1973-2000	yes	0.75	no	never	no	no	no				no				no	no	no
134	MechKall147	5.7	female	12	Mechernich	not shown	49	173	16	Germany	12	after 2000			no	never	no	no	no				no				no	no	no
135	MechKall148	23.9	male	14	Mechernich	not shown	70	172	24	Germany	14.4	after 2000	yes	5	no	seldomer	no	no	no				no				no	yes	no
136	MechKall149	9.5	male	12	Mechernich	not shown	52	160	20	Germany	8	1973-2000	yes	6	no	never	no	no	yes	daily	cigars	3	no				no	no	no
137	MechKall150	8.4	male	13	Mechernich	not shown	48	168	17	Germany	13	after 2000	yes	2	no	repeatedly	no	no	no				no				no	yes	no
138	MechKAll151	7.3	female	4	Mechernich	not shown	17	110	14	Germany	5	before 1973	yes	10	no	never	no	no	no				no				no	no	no
139	MechKall152	5.6	female	12	Mechernich	not shown	56	156	23	Germany	9	1973-2000	yes	12	no	once per week	no	no	no		cigarettes	10	no				no	no	no
140	MechKall153	7.5	male	11	Mechernich	not shown	39	144	19	Germany	11	1973-2000	yes	15	no	repeatedly	no	no	no				no				no	yes	yes
141	MechKall154	10.3	female	5	Mechernich	not shown	22	115	17	Germany	5.5	after 2000	yes	7.5	no	never	no	no	no		cigarettes		no				no	yes	yes
142	MechKall155	8.1	female	5	Mechernich	not shown	17	111	14	Germany	5	before 1973	yes	5	no	seldomer	no	no	no				no				no	no	no
143	MechKall156	29.5	male	5	Mechernich	not shown	22	121	15	Germany	4	after 2000	yes	20	no	once per week	no	no	no		cigarettes	10	no				no	no	no
144	MechKall158	5.6	female	14	Mechernich	not shown	64	174	21	Germany	5	before 1973	yes	5	no	never	no	no	no				no				no	no	no
145	MechKall159	6.7	female	12	Mechernich	not shown	49	165	18	Germany	5	before 1973	yes	4	no	never	no	no	no				no				no	no	no
146	MechKall160	7.4	female	12	Mechernich	not shown	43	156	18	Syria	5.5	before 1973	no		no	never	no	no	no	seldom	Shisha		no			no	no	no	no
147	MechKall162	7	female	14	Mechernich	not shown	53	170	18	Germany	10	1973-2000	yes	21	no	seldomer	no	no	no				no			no	no	no	no
148	MechKall163	9.1	male	9	Kall	not shown	30	140	15	Germany	9	after 2000	yes	7	no	never	no	no	no				no			no	no	no	no
149	MechKall164	5.8	male	12	Kall	not shown	76	187	22	Germany	13	after 2000	yes	2	no	once per week	no	no	no				no				no	no	no
150	MechKall165	11.6	male	12	Kall	not shown	58	171	20	Germany	13	before 1973	yes	3	no	seldomer	no	no	no				no				no	no	yes
151	MechKAll166	7.5	female	14	Mechernich	not shown	48	167	17	Germany	15	1973-2000	yes	5.5	no	daily	no	no	no				no				no	no	no
152	MechKall167	10	female	14	Mechernich	not shown	52	165	19	Germany	12	before 1973	yes	25	no	seldomer	no	no	no				no				no	no	no
153	MechKall168	15.3	male	3	Kall	not shown	17	103	16	Germany	4	1973-2000	yes	9	no	never	no	no	no				no				no	no	no
154	MechKall169	6.3	female	11	Kall	not shown		158		Germany	12	1973-2000	yes	14	no	never	no	no	yes	daily	cigarettes, E-cigarettes	10	no				no	yes	no
155	MechKall170	7.9	male	11	Mechernich	not shown		156		Germany	8	after 2000	yes	10	no	seldomer	no	no	no				no			no	no	no	yes
156	MechKall171	22.4	male	17	Mechernich	not shown	74	171	25	Germany	7	1973-2000	yes	8	no	never	no	no	no		cigarettes	20	yes	Shisha-W	2/w	yes	no	yes	no
157	MechKall172	9	male	9	Kall	not shown	35	140	18	Iraq	2.5		no		no	never	no	no	yes	seldom	hand-made cigarettes	7	no				no	no	no
158	MechKall174	11.7	female	14	Mechernich	not shown	57	170	20	Germany	14.5	after 2000	yes	15	no	once per week	no	no	no				no			yes	no	yes	yes
159	MechKall175	6.6	male	10	Mechernich	not shown	43	159	17	Germany	5	before 1973	yes	7	no	once per week	no	no	no				no			no	no	no	no
160	MechKall176	12	male	4	Mechernich	not shown	17	108	15	Germany	3	after 2000	yes	17.5	no	never	no	no	no				no			no	no	no	no
161	MechKall178	7.6	female	11	Kall	not shown	46	154	19	Germany	11	after 2000	yes	25	no	daily	no	no	no				no			no	no	yes	yes
162	MechKall179	10.7	male	8	Kall	not shown	32	133	18	Germany	8	after 2000	yes	6.5	no	seldomer	no	no	no				no			no	no	no	no
163	MechKall180	35	female	6	Kall	not shown		125		Germany	7	before 1973	yes	10	no		no	no	no				no				no	no	no
164	MechKall182	13	male	3	Kall	not shown	18	107	16	Germany	1.5	after 2000	yes	20	no	never	no	no	no				no				no	no	no
165	MechKall184	4.4	male	16	Mechernich	not shown	81	189	23	Germany	15	after 2000	yes	0		never	no	no	no				no			no	no	yes	no
166	MechKall185	17.4	male	6	Mechernich	not shown	18	119	13	Germany	1	before 1973	yes	25	no	never	no	no	no				no				no	no	yes
167	MechKall187	18.3	male	14	Mechernich	not shown	50	167	18	Germany	14	1973-2000	yes	4	no	seldomer	no	no	no				no				no	no	no
168	MechKall189	12.9	male	10	Mechernich	not shown	33	144	16	Germany	11	after 2000	yes	5	no	repeatedly	no	no	no				no				no	no	no
169	MechKall190	6.7	female	10	Mechernich	not shown	33	140	17	Germany	3.5	before 1973	yes	20	no	never	no	no	no				no				no	no	no
170	MechKall191	19.7	male	17	Mechernich	not shown	72	172	24	Germany	17	after 2000	yes	15	no	seldomer	no	no	no				no				no	yes	yes
171	MechKall192	9.7	male	6	Mechernich	not shown				Germany	6	after 2000	yes	10	no	never	no	no	no				no			no	no	yes	yes
172	MechKall193	12.8	female	6	Kall	not shown				Germany	6	before 1973	yes	20	no	repeatedly	no	no	no				no				no	no	no
173	MechKall194	13.6	male	10	Kall	not shown				Germany	6	before 1973	yes	20	no	repeatedly	no	no	no				no				no	yes	no
174	MechKall196	7.1	male	14	Mechernich	not shown	65	185	19	Germany	15	after 2000	yes	1.5	no	seldomer	no	no	no				no			no	no	no	no
175	MechKall198	4.5	female	8	Kall	not shown	26	135	14	Germany	4	before 1973	no	0	no	seldomer	no	no	no				no			no	no	no	no
176	MechKall199	10.9	male	15	Mechernich	not shown	76	185	22	Germany	14	after 2000	yes	5.5	no	never	no	no	no				no				no	yes	yes
177	MechKall200	5.1	female	3	Mechernich	not shown	14	100	14	Germany	3.5	after 2000	yes	9		never	no	no	no				no				no	no	no
178	MechKall201	7.3	male	6	Mechernich	not shown	23			Germany	3	after 2000	yes	10	no	once per week	no	no	no				no			no	no	no	no
179	MechKall204	10.2	male	6	Mechernich	not shown	21	119	15	Germany	1.5	after 2000	yes	25	no	never	no	no	no				no			no	no	no	no
180	MechKall205	5.8	female	12	Mechernich	not shown	60	165	22	Germany	13	after 2000	yes	4.5	no	seldomer	no	no	no				no			no	no	no	no
181	MechKall206	12.1	female	4	Kall	not shown	18	107	15	Germany	2	before 1973	yes	10	no	seldomer	no	yes	no				no			no	no	no	no
182	MechKall207	15.4	male	5	Mechernich	not shown				Germany	4	1973-2000	yes	37.5	no	repeatedly	no	no	no				no				no	no	yes
